# Supplementary material for: Vine Cane Compounds to Prevent Skin Cells Aging through Solid Lipid Nanoparticles
Source: Pharmaceutics. 2022 Jan 20;14(2):240. doi: 10.3390/pharmaceutics14020240 (PMC8876727; doi:10.3390/pharmaceutics14020240)
Supplement: Supplementary file 1 [file pharmaceutics-14-00240-s001.zip]

Archive with 1 entries (1 files):
- pharmaceutics-1526703-supplementary.pdf
